# Supplementary material for: Designing New Sustainable Polyurethane Adhesives: Influence of the Nature and Content of Diels–Alder Adducts on Their Thermoreversible Behavior
Source: Polymers (Basel). 2022 Aug 19;14(16):3402. doi: 10.3390/polym14163402 (PMC9414518; doi:10.3390/polym14163402)
Supplement: Supplementary file 1 [file polymers-14-03402-s001.zip]

Archive with 1 entries (1 files):
- polymers-1754174-supplementary.pdf
